# Supplementary material for: Bioassay-Guided Isolation of Iridoid Glucosides from Stenaria nigricans, Their Biting Deterrence against Aedes aegypti (Diptera: Culicidae), and Repellency Assessment against Imported Fire Ants (Hymenoptera: Formicidae)
Source: Molecules. 2022 Oct 19;27(20):7053. doi: 10.3390/molecules27207053 (PMC9611780; doi:10.3390/molecules27207053)
Supplement: Supplementary file 1 [file molecules-27-07053-s001.zip]

Archive with 1 entries (1 files):
- molecules-1965038-supplementary.pdf
